# Supplementary material for: Co-assortment in integron-associated gene cassette assemblages in environmental DNA samples
Source: BMC Genet. 2010 Aug 10;11:75. doi: 10.1186/1471-2156-11-75 (PMC2927473; doi:10.1186/1471-2156-11-75)
Supplement: Additional file 1 — Data set. Gene cassette size class data greater than 70 bp in size and greater than 20 Fluorescence units in intensity. The numbers within the table indicate the fluorescence intensity of individual amplicons and are the average of two replicate DNA extractions from each sample site. The data has been scored (occurrence columns) and sorted for distribution. Rows highlighted in blue denote size classes discussed in the text. [file 1471-2156-11-75-S1.XLS]

## Sheet: Sheet1
	Sample site
	Transect 1						Transect 2
	1A	1B	1C	1D	1E	1F	2A	2B	2C	2D	2E	2F	Total_Abundance	Occurrence	CountT1	CountT2
Size (bp)
73	125.167	158	123	145.5	117.5	138	184	181.5	213.5	210.5	277.5	664.5	2538.67	12	6	6
326	58.6667	42.5	41.5		29	33	95.5	92	102	31.5	114	399.5	1039.17	11	5	6
430	76.1667	619.5	27	25.5	67.5		1072	1025.5	1364	557.5	1430	596.5	6861.17	11	5	6
412	45.8333	74.5	34.5		62.5		57.5	87	82	42	172	126.5	784.333	10	4	6
346		25	81.5	261	227.5		74	64	64.5	34	99	364	1294.5	10	4	6
253		48	252	778.5	492.5	1144	60	57.5	24.5	23	85		2965	10	5	5
325	35.5	56	30.5	30	71.5	36.5			28.5		72.5	210	571	9	6	3
514	41.1667	84.5		37	29.5			71	218	47	134	127	789.167	9	4	5
417	45.6667	40	20.5		25.5		20.5	28		41		58.5	279.667	8	4	4
420	53.8333	30.5	22				46.5		24.5	68.5	126.5	72	444.333	8	3	5
428	46.8333	396.5					629.5	642	769.5	330.5	877	142	3833.83	8	2	6
531	183.833	134	106.5	59.5	79			27.5			26.5	168.5	785.333	8	5	3
494	250.833	145.5	141.5		41		43.5	22.5		21		190	855.833	8	4	4
327	30.8333	55	60	39	90	36.5	33.5				49		393.833	8	6	2
360		39			34.5		114	55	61.5	22.5	130	412.5	869	8	2	6
324		44		27	36	24.5	27.5	38.5		22.5	103		323	8	4	4
532	207.167	156.5	104	46.5	61		27.5		35				637.667	7	5	2
300		63.5					138	114	141	169	63	324	1012.5	7	1	6
348		30.5					94	71.5	63.5	33.5	128	157.5	578.5	7	1	6
380		161.5					53.5	215	207.5	29.5	77.5	207.5	952	7	1	6
382		251					454.5	504	546	26.5	555	426.5	2763.5	7	1	6
388		28					127.5	98	161	29.5	94	190.5	728.5	7	1	6
399		92					109	143	353	48	325.5	272	1342.5	7	1	6
400		471					611.5	768.5	1219	319.5	1298.5	458	5146	7	1	6
401		558.5					747	936	1335	423	1447	493.5	5940	7	1	6
410		64					90	113.5	120	98	198.5	84	768	7	1	6
426		123.5					234	202	453	95	375	238	1720.5	7	1	6	Group A
427		385.5					721.5	698.5	974.5	193.5	938	419	4330.5	7	1	6
482		786.5					1045.5	1426	2023.5	766	1696.5	625	8369	7	1	6
484		412					583.5	784.5	407	420	1007.5	145.5	3760	7	1	6
486		397					519	765	1192.5	371.5	1131.5	404.5	4781	7	1	6
509		45.5					67.5	62	101	36.5	99.5	117.5	529.5	7	1	6
513		89.5					228.5	176.5	223.5	55	291	135.5	1199.5	7	1	6
515		105.5					347.5	230	226	121	318.5	128	1476.5	7	1	6
568		73					88	92	63	33	123.5	277.5	750	7	1	6
347			87	280	264	329.5	34.5		43.5			687	1725.5	7	4	3
404	137	75.5	55.5		56		20.5					72.5	417	6	4	2
495		37.5		20.5	24			37.5		21.5		177	318	6	3	3
626		59.5					115.5	153.5	115	58	47		548.5	6	1	5
445		162.5					93	314	271		162.5	65.5	1068.5	6	1	5
449		144.5					197	274.5	338.5		431.5	86.5	1472.5	6	1	5
462		31					120.5	85		46.5	90	146	519	6	1	5
468		50.5					46	61.5		155	114.5	162.5	590	6	1	5	Group B
429		532					447	532	696.5		782.5	305	3295	6	1	5
451		65					112.5	142.5	178.5	44	148		690.5	6	1	5
491		45.5					226.5	80.5	90.5	128.5	189.5		761	6	1	5
461							84	53	55	89	97.5	39.5	418	6	0	6
344			26	71.5	34	129				45.5		58	364	6	4	2
518	39						110		24	23	59.5		255.5	5	1	4
493	235.167	151.5	153.5	25.5	79								644.667	5	5	0
438		22					29.5	41.5			92	91	276	5	1	4
547		23					20	23		51	43		160	5	1	4
369		27.5	25		46.5					36.5		133.5	269	5	3	2
510		32.5					54	45.5			94	136	362	5	1	4
573		33					39.5	78.5	36		69.5		256.5	5	1	4
413		34.5					43.5	77.5	64.5			123.5	343.5	5	1	4
384		38						38	43	30.5		386.5	536	5	1	4
460		40.5					66	88.5	27	38.5			260.5	5	1	4
379		94.5					40.5	80.5			94.5	493.5	803.5	5	1	4
258			262.5	914	620.5	1295				33.5			3125.5	5	4	1
359							26.5	43.5	39	23.5	34.5		167	5	0	5
528							47.5	42.5	82.5	120	94.5		387	5	0	5
489							56.5		41	55	56.5	169	378	5	0	5
419							67.5		71	182.5	116.5	73	510.5	5	0	5
434							71		27.5	93	49	120	360.5	5	0	5
519							169.5	33	31	100	159		492.5	5	0	5
381							404.5	168	343		139.5	433	1488	5	0	5
497								20.5	47	24.5	22.5	175	289.5	5	0	5
435	44.8333	44								31.5		181.5	301.833	4	2	2
437	51	30									75.5	116	272.5	4	2	2
317		21.5						21.5			47	140.5	230.5	4	1	3
508		35.5						53	76.5	24.5			189.5	4	1	3
318		37						37	36			156	266	4	1	3
377		46					40.5	46			45		177.5	4	1	3
630		52					44.5	111.5	77.5				285.5	4	1	3
370		35.5	52							32		53	172.5	4	2	2
254			259.5	825.5	577.5	1259.5							2922	4	4	0
368					25.5					31.5	58.5	150.5	266	4	1	3
433					53			43			67	102.5	265.5	4	1	3
273							26.5			32.5	21.5	23	103.5	4	0	4
322							28.5	33			25	218	304.5	4	0	4
576							29.5	38		73.5	67.5		208.5	4	0	4
545							32.5	36		72.5	33		174	4	0	4
386							33.5	52.5	54.5			211.5	352	4	0	4
436							34		25.5	32.5		182.5	274.5	4	0	4
669							41		32.5	116.5	50		240	4	0	4
631							48.5	53	73		51		225.5	4	0	4
447							52.5	59	50.5		104.5		266.5	4	0	4
446							91.5			102.5	132.5	48.5	375	4	0	4
570							92	40.5	20	26.5			179	4	0	4
634							158.5			43.5	168.5	59	429.5	4	0	4
310								31		26.5	33	71	161.5	4	0	4
517								64.5		60	72.5	224.5	421.5	4	0	4
424									22	54	116	93.5	285.5	4	0	4
471									44.5	23	35	70	172.5	4	0	4
481									653.5	149	337	134	1273.5	4	0	4
416	29.3333		32		78.5								139.833	3	3	0
537	37.1667	24.5			25								86.6667	3	3	0
363		21						37				61	119	3	1	2
279		23						23				111.5	157.5	3	1	2
421		23						41				207.5	271.5	3	1	2
316		24						24				84.5	132.5	3	1	2
196		25						25	34.5				84.5	3	1	2
587		26.5						26.5			39		92	3	1	2
414		29.5						29.5				102	161	3	1	2
633		78						171.5	137.5				387	3	1	2
376		20						30				104.5	154.5	3	1	2
498		23					19		22				64	3	1	2
339		24.5							39			276.5	340	3	1	2
378		29						29				170.5	228.5	3	1	2
257			123	759	326								1208	3	3	0
95				104	71.5							28.5	204	3	2	1
343					30	65						152	247	3	2	1
617							20			20		42	82	3	0	3
477							26		26.5	29.5			82	3	0	3
278							27.5				35	70	132.5	3	0	3
756							28			23.5	59		110.5	3	0	3
760							31.5			23.5	60		115	3	0	3
759							32			69.5	20.5		122	3	0	3
197							32.5			25	37.5		95	3	0	3
604							34			23	35		92	3	0	3
375							36		24			143	203	3	0	3
503							66	43		54.5			163.5	3	0	3
628							41	55.5	40				136.5	3	0	3
335							42				24.5	54	120.5	3	0	3
274							64			44.5		54	162.5	3	0	3
448							82				175.5	62.5	320	3	0	3
465							71			25.5	58		154.5	3	0	3
340							65.5			36	25		126.5	3	0	3
555								28.5	26.5		24.5		79.5	3	0	3
387								51.5	33.5			265	350	3	0	3
395								29.5	57.5			216.5	303.5	3	0	3
529								24.5		28	31		83.5	3	0	3
333								26		36		237.5	299.5	3	0	3
337								35.5			38	257	330.5	3	0	3
270									29.5	21		41.5	92	3	0	3
473									41.5	28.5		77	147	3	0	3
304									21		22.5	78	121.5	3	0	3
299									32		22.5	535.5	590	3	0	3
301									31		32.5	262.5	326	3	0	3
288									22.5		45	79	146.5	3	0	3
289									28		69	100	197	3	0	3
423										50.5	164.5	66	281	3	0	3
452										85.5	103.5	215.5	404.5	3	0	3
466										44	38	47	129	3	0	3
453										41.5	72.5	205.5	319.5	3	0	3
469										41.5	37.5	92.5	171.5	3	0	3
362										113.5	94.5	270.5	478.5	3	0	3
371										56	124.5	177	357.5	3	0	3
780	24.6667	23.5											48.1667	2	2	0
781	23.1667	24											47.1667	2	2	0
538	24.5	24.5											49	2	2	0
405	23									22			45	2	1	1
536	21.8333									22			43.8333	2	1	1
328	55.6667											242	297.667	2	1	1
295	22											142.5	164.5	2	1	1
616	21.8333											43.5	65.3333	2	1	1
440			24							41			65	2	1	1
251				20.5		24.5							45	2	2	0
411					30.5							169.5	200	2	1	1
361					127							180	307	2	1	1
571							69	29.5					98.5	2	0	2
572							50	31.5					81.5	2	0	2
629							41		28				69	2	0	2
392							31.5		35.5				67	2	0	2
579							41.5			35			76.5	2	0	2
574							66.5			41			107.5	2	0	2
757							27.5			71.5			99	2	0	2
560							28				20.5		48.5	2	0	2
464							24.5				31		55.5	2	0	2
577							52.5				59		111.5	2	0	2
312							32					87.5	119.5	2	0	2
336							40					208.5	248.5	2	0	2
280							23.5					132	155.5	2	0	2
442								24.5				585	609.5	2	0	2
566								31		25.5			56.5	2	0	2
247									27		27		54	2	0	2
391									23.5			230	253.5	2	0	2
314									24			70	94	2	0	2
533									31			52	83	2	0	2
397									31.5			291	322.5	2	0	2
349									31.5			137	168.5	2	0	2
321									36.5			179.5	216	2	0	2
385									57.5			74.5	132	2	0	2
666										58.5	25.5		84	2	0	2
625										46.5	36.5		83	2	0	2
758										46	60		106	2	0	2
488										27.5	64		91.5	2	0	2
520										27.5	120.5		148	2	0	2
249										20	44.5		64.5	2	0	2
444										21		108.5	129.5	2	0	2
480										25.5		35.5	61	2	0	2
383										27		241	268	2	0	2
390										33		250	283	2	0	2
479										40.5		112.5	153	2	0	2
474										45.5		109.5	155	2	0	2
450										149		204.5	353.5	2	0	2
372										21		83	104	2	0	2
319										21.5		164.5	186	2	0	2
584										22.5		26.5	49	2	0	2
561										34		24	58	2	0	2
455										34.5		174	208.5	2	0	2
470										116.5		145	261.5	2	0	2
70											51	130	181	2	0	2
354											60.5	104	164.5	2	0	2
394											36.5	121	157.5	2	0	2
418											31	47	78	2	0	2
441											42	466	508	2	0	2
454											44	118	162	2	0	2
535											43	191	234	2	0	2
425											64	115.5	179.5	2	0	2
365											49	260.5	309.5	2	0	2
298											25.5	229	254.5	2	0	2
406											46	191	237	2	0	2
364											22.5	109	131.5	2	0	2
309											51	118	169	2	0	2
373											28	155	183	2	0	2
246											30.5	114	144.5	2	0	2
544											26	72.5	98.5	2	0	2
248											38.5	51	89.5	2	0	2
290											61	125	186	2	0	2
601	22.8333												22.8333	1	1	0
618	31.6667												31.6667	1	1	0
134	54.3333												54.3333	1	1	0
543		31											31	1	1	0
94				95									95	1	1	0
307							20						20	1	0	1
277							38.5						38.5	1	0	1
334							47						47	1	0	1
550								28.5					28.5	1	0	1
624									51.5				51.5	1	0	1
302									23				23	1	0	1
338										20			20	1	0	1
540										20			20	1	0	1
623										20.5			20.5	1	0	1
521										24			24	1	0	1
600										24.5			24.5	1	0	1
507										25			25	1	0	1
530										28			28	1	0	1
511										28.5			28.5	1	0	1
637										29.5			29.5	1	0	1
619										33			33	1	0	1
603										34			34	1	0	1
526										39.5			39.5	1	0	1
582										41.5			41.5	1	0	1
502										50.5			50.5	1	0	1
569										82.5			82.5	1	0	1
431										178			178	1	0	1
409											20		20	1	0	1
250											40		40	1	0	1
141											21		21	1	0	1
198											22		22	1	0	1
915											30.5		30.5	1	0	1
632											35		35	1	0	1
467											61		61	1	0	1
268												20	20	1	0	1
269												20.5	20.5	1	0	1
119												21	21	1	0	1
111												21.5	21.5	1	0	1
89												21.5	21.5	1	0	1
761												22	22	1	0	1
79												22	22	1	0	1
126												23	23	1	0	1
476												23.5	23.5	1	0	1
549												25	25	1	0	1
112												25	25	1	0	1
548												25.5	25.5	1	0	1
539												25.5	25.5	1	0	1
586												28.5	28.5	1	0	1
272												28.5	28.5	1	0	1
558												29.5	29.5	1	0	1
242												31	31	1	0	1
128												31	31	1	0	1
281												31.5	31.5	1	0	1
475												32.5	32.5	1	0	1
96												32.5	32.5	1	0	1
263												33	33	1	0	1
357												39	39	1	0	1
516												45	45	1	0	1
284												47.5	47.5	1	0	1
271												48.5	48.5	1	0	1
264												50	50	1	0	1
243												52	52	1	0	1
524												53	53	1	0	1
553												54	54	1	0	1
554												55.5	55.5	1	0	1
458												57.5	57.5	1	0	1
286												58.5	58.5	1	0	1
292												65	65	1	0	1
457												75	75	1	0	1
265												79	79	1	0	1
315												81	81	1	0	1
266												83.5	83.5	1	0	1
305												85	85	1	0	1
422												86.5	86.5	1	0	1
306												90	90	1	0	1
501												92	92	1	0	1
313												100	100	1	0	1
459												109	109	1	0	1
472												125.5	125.5	1	0	1
358												128.5	128.5	1	0	1
308												136	136	1	0	1
490												137.5	137.5	1	0	1
353												139	139	1	0	1
341												140.5	140.5	1	0	1
323												145	145	1	0	1
291												164.5	164.5	1	0	1
393												167	167	1	0	1
293												182	182	1	0	1
296												186.5	186.5	1	0	1
456												206	206	1	0	1
463												213	213	1	0	1
485												214	214	1	0	1
297												218.5	218.5	1	0	1
396												233.5	233.5	1	0	1
432												264	264	1	0	1
492												303.5	303.5	1	0	1
374												343.5	343.5	1	0	1
287												50	50	1	0	1
245												51.5	51.5	1	0	1
546												60.5	60.5	1	0	1
283												71.5	71.5	1	0	1
285												81.5	81.5	1	0	1
275												82	82	1	0	1
415												92.5	92.5	1	0	1
504												126.5	126.5	1	0	1
366												129.5	129.5	1	0	1
332												143	143	1	0	1
525												44.5	44.5	1	0	1
311												85.5	85.5	1	0	1
367												162	162	1	0	1
407												240	240	1	0	1
389												269	269	1	0	1
408												42	42	1	0	1
331												106	106	1	0	1
356												126	126	1	0	1
715													0	0	0	0
237													0	0	0	0
224													0	0	0	0
124													0	0	0	0
91													0	0	0	0
229													0	0	0	0
212													0	0	0	0
152													0	0	0	0
766													0	0	0	0
681													0	0	0	0
238													0	0	0	0
227													0	0	0	0
225													0	0	0	0
199													0	0	0	0
137													0	0	0	0
100													0	0	0	0
81													0	0	0	0
746													0	0	0	0
342													0	0	0	0
765													0	0	0	0
223													0	0	0	0
85													0	0	0	0
602													0	0	0	0
749													0	0	0	0
355													0	0	0	0
182													0	0	0	0
598													0	0	0	0
125													0	0	0	0
748													0	0	0	0
562													0	0	0	0
564													0	0	0	0
169													0	0	0	0
98													0	0	0	0
262													0	0	0	0
330													0	0	0	0
585													0	0	0	0
80													0	0	0	0
118													0	0	0	0
164													0	0	0	0
113													0	0	0	0
75													0	0	0	0
523													0	0	0	0
590													0	0	0	0
611													0	0	0	0
506													0	0	0	0
556													0	0	0	0
755													0	0	0	0
398													0	0	0	0
255													0	0	0	0
673													0	0	0	0
607													0	0	0	0
621													0	0	0	0
276													0	0	0	0
329													0	0	0	0
635													0	0	0	0
557													0	0	0	0
294													0	0	0	0
575													0	0	0	0
588													0	0	0	0
551													0	0	0	0
559													0	0	0	0
213													0	0	0	0
534													0	0	0	0
282													0	0	0	0
303													0	0	0	0
753													0	0	0	0
751													0	0	0	0
752													0	0	0	0
144													0	0	0	0
597													0	0	0	0
884													0	0	0	0
207													0	0	0	0
916													0	0	0	0
667													0	0	0	0
670													0	0	0	0
527													0	0	0	0
192													0	0	0	0
402													0	0	0	0
78													0	0	0	0
352													0	0	0	0
148													0	0	0	0
135													0	0	0	0
478													0	0	0	0
500													0	0	0	0
777													0	0	0	0
778													0	0	0	0
821													0	0	0	0
820													0	0	0	0
785													0	0	0	0
776													0	0	0	0
143													0	0	0	0
114													0	0	0	0
593													0	0	0	0
782													0	0	0	0
779													0	0	0	0
718													0	0	0	0
717													0	0	0	0
256													0	0	0	0
818													0	0	0
443													0	0	0
147													0	0	0
487													0	0	0
116													0	0	0
146													0	0	0
201													0	0	0
594													0	0	0
784													0	0	0
819													0	0	0
649													0	0	0
783													0	0	0
132													0	0	0
1000													0	0
999													0	0
998													0	0
997													0	0
996													0	0
995													0	0
994													0	0
993													0	0
992													0	0
991													0	0
990													0	0
989													0	0
988													0	0
987													0	0
986													0	0
985													0	0
984													0	0
983													0	0
982													0	0
981													0	0
980													0	0
979													0	0
978													0	0
977													0	0
976													0	0
975													0	0
974													0	0
973													0	0
972													0	0
971													0	0
970													0	0
969													0	0
968													0	0
967													0	0
966													0	0
965													0	0
964													0	0
963													0	0
962													0	0
961													0	0
960													0	0
959													0	0
958													0	0
957													0	0
956													0	0
955													0	0
954													0	0
953													0	0
952													0	0
951													0	0
950													0	0
949													0	0
948													0	0
947													0	0
946													0	0
945													0	0
944													0	0
943													0	0
942													0	0
941													0	0
940													0	0
939													0	0
938													0	0
937													0	0
936													0	0
935													0	0
934													0	0
933													0	0
932													0	0
931													0	0
930													0	0
929													0	0
928													0	0
927													0	0
926													0	0
925													0	0
924													0	0
923													0	0
922													0	0
921													0	0
920													0	0
919													0	0
918													0	0
917													0	0
914													0	0
913													0	0
912													0	0
911													0	0
910													0	0
909													0	0
908													0	0
907													0	0
906													0	0
905													0	0
904													0	0
903													0	0
902													0	0
901													0	0
900													0	0
899													0	0
898													0	0
897													0	0
896													0	0
895													0	0
894													0	0
893													0	0
892													0	0
891													0	0
890													0	0
889													0	0
888													0	0
887													0	0
886													0	0
885													0	0
883													0	0
882													0	0
881													0	0
880													0	0
879													0	0
878													0	0
877													0	0
876													0	0
875													0	0
874													0	0
873													0	0
872													0	0
871													0	0
870													0	0
869													0	0
868													0	0
867													0	0
866													0	0
865													0	0
864													0	0
863													0	0
862													0	0
861													0	0
860													0	0
859													0	0
858													0	0
857													0	0
856													0	0
855													0	0
854													0	0
853													0	0
852													0	0
851													0	0
850													0	0
849													0	0
848													0	0
847													0	0
846													0	0
845													0	0
844													0	0
843													0	0
842													0	0
841													0	0
840													0	0
839													0	0
838													0	0
837													0	0
836													0	0
835													0	0
834													0	0
833													0	0
832													0	0
831													0	0
830													0	0
829													0	0
828													0	0
827													0	0
826													0	0
825													0	0
824													0	0
823													0	0
822													0	0
817													0	0
816													0	0
815													0	0
814													0	0
813													0	0
812													0	0
811													0	0
810													0	0
809													0	0
808													0	0
807													0	0
806													0	0
805													0	0
804													0	0
803													0	0
802													0	0
801													0	0
800													0	0
799													0	0
798													0	0
797													0	0
796													0	0
795													0	0
794													0	0
793													0	0
792													0	0
791													0	0
790													0	0
789													0	0
788													0	0
787													0	0
786													0	0
775													0	0
774													0	0
773													0	0
772													0	0
771													0	0
770													0	0
769													0	0
768													0	0
767													0	0
764													0	0
763													0	0
762													0	0
754													0	0
750													0	0
747													0	0
745													0	0
744													0	0
743													0	0
742													0	0
741													0	0
740													0	0
739													0	0
738													0	0
737													0	0
736													0	0
735													0	0
734													0	0
733													0	0
732													0	0
731													0	0
730													0	0
729													0	0
728													0	0
727													0	0
726													0	0
725													0	0
724													0	0
723													0	0
722													0	0
721													0	0
720													0	0
719													0	0
716													0	0
714													0	0
713													0	0
712													0	0
711													0	0
710													0	0
709													0	0
708													0	0
707													0	0
706													0	0
705													0	0
704													0	0
703													0	0
702													0	0
701													0	0
700													0	0
699													0	0
698													0	0
697													0	0
696													0	0
695													0	0
694													0	0
693													0	0
692													0	0
691													0	0
690													0	0
689													0	0
688													0	0
687													0	0
686													0	0
685													0	0
684													0	0
683													0	0
682													0	0
680													0	0
679													0	0
678													0	0
677													0	0
676													0	0
675													0	0
674													0	0
672													0	0
671													0	0
668													0	0
665													0	0
664													0	0
663													0	0
662													0	0
661													0	0
660													0	0
659													0	0
658													0	0
657													0	0
656													0	0
655													0	0
654													0	0
653													0	0
652													0	0
651													0	0
650													0	0
648													0	0
647													0	0
646													0	0
645													0	0
644													0	0
643													0	0
642													0	0
641													0	0
640													0	0
639													0	0
638													0	0
636													0	0
627													0	0
622													0	0
620													0	0
615													0	0
614													0	0
613													0	0
612													0	0
610													0	0
609													0	0
608													0	0
606													0	0
605													0	0
599													0	0
596													0	0
595													0	0
592													0	0
591													0	0
589													0	0
583													0	0
581													0	0
580													0	0
578													0	0
567													0	0
565													0	0
563													0	0
552													0	0
542													0	0
541													0	0
522													0	0
512													0	0
505													0	0
499													0	0
496													0	0
483													0	0
439													0	0
350													0	0
320													0	0
267													0	0
261													0	0
260													0	0
259													0	0
244													0	0
241													0	0
240													0	0
239													0	0
236													0	0
235													0	0
234													0	0
233													0	0
232													0	0
231													0	0
230													0	0
228													0	0
226													0	0
222													0	0
221													0	0
220													0	0
219													0	0
218													0	0
217													0	0
216													0	0
215													0	0
214													0	0
211													0	0
210													0	0
209													0	0
208													0	0
206													0	0
205													0	0
204													0	0
203													0	0
202													0	0
200													0	0
195													0	0
194													0	0
193													0	0
191													0	0
190													0	0
189													0	0
188													0	0
187													0	0
186													0	0
185													0	0
184													0	0
183													0	0
181													0	0
180													0	0
179													0	0
178													0	0
177													0	0
176													0	0
175													0	0
174													0	0
173													0	0
172													0	0
171													0	0
170													0	0
168													0	0
167													0	0
166													0	0
165													0	0
163													0	0
162													0	0
161													0	0
160													0	0
159													0	0
158													0	0
157													0	0
156													0	0
155													0	0
154													0	0
153													0	0
151													0	0
150													0	0
149													0	0
145													0	0
142													0	0
140													0	0
139													0	0
138													0	0
136													0	0
133													0	0
131													0	0
130													0	0
129													0	0
127													0	0
123													0	0
122													0	0
121													0	0
120													0	0
117													0	0
115													0	0
110													0	0
109													0	0
108													0	0
107													0	0
106													0	0
105													0	0
104													0	0
103													0	0
102													0	0
101													0	0
99													0	0
97													0	0
93													0	0
92													0	0		0
90													0	0		0
88													0	0		0
87													0	0		0
86													0	0		0
84													0	0		0
83													0	0		0
82													0	0		0
77													0	0		0
76													0	0		0
74													0	0		0
72													0	0		0
71													0	0		0
